# Supplementary material for: Expression and Functional Analysis of the Metallothionein and Metal-Responsive Transcription Factor 1 in Phascolosoma esculenta under Zn Stress
Source: Int J Mol Sci. 2024 Jul 5;25(13):7368. doi: 10.3390/ijms25137368 (PMC11242308; doi:10.3390/ijms25137368)
Supplement: Supplementary file 1 [file ijms-25-07368-s001.zip]

Archive with 1 entries (1 files):
- ijms-3074374-supplementary.pdf
